# Supplementary material for: Exploratory Study on the Associations between Lifetime Post-Traumatic Stress Spectrum, Sleep, and Circadian Rhythm Parameters in Patients with Bipolar Disorder
Source: Int J Environ Res Public Health. 2023 Feb 17;20(4):3566. doi: 10.3390/ijerph20043566 (PMC9967425; doi:10.3390/ijerph20043566)
Supplement: Supplementary file 1 [file ijerph-20-03566-s001.zip]

Archive with 1 entries (1 files):
- ijerph-2122578-supplementary.pdf
